# Supplementary material for: High Lipid Content of Prey Fish and n−3 PUFA Peroxidation Impair the Thiamine Status of Feeding-Migrating Atlantic Salmon (Salmo salar) and Is Reflected in Hepatic Biochemical Indices
Source: Biomolecules. 2022 Mar 30;12(4):526. doi: 10.3390/biom12040526 (PMC9031544; doi:10.3390/biom12040526)
Supplement: Supplementary file 1 [file biomolecules-12-00526-s001.zip]

Archive with 1 entries (1 files):
- biomolecules-1641503-supp update.pdf
